# Supplementary material for: Expression characteristics of lipid metabolism-related genes and correlative immune infiltration landscape in acute myocardial infarction
Source: Sci Rep. 2024 Jun 18;14:14095. doi: 10.1038/s41598-024-65022-3 (PMC11189450; doi:10.1038/s41598-024-65022-3)
Supplement: Supplementary file 1 — Supplementary Information 1. [file 41598_2024_65022_MOESM1_ESM.xlsx]

## Sheet: Differentially expressed gene
GSE61144				GSE60993
Gene	logFC	adj.P Value		Gene	logFC	adj.P Value
MMP9	2.70017	1.55e-05		MMP9	3.16565	0.004469
ARG1	2.23048	0.000146		ARG1	2.29734	0.009805
IL18R1	2.2022	6.45e-07		IL18R1	2.02946	0.000565
IL1R2	2.1755	4.25e-07		PGLYRP1	1.88653	0.019012
ORM1	2.05889	0.0013		ADGRG3	1.88496	0.002634
GZMK	-2.03925	3.56e-06		2021-03-01	1.87921	0.002715
PADI4	1.95427	1.34e-06		ECHDC3	1.87526	0.016194
PGLYRP1	1.88735	2.36e-05		QPCT	1.87102	0.000412
GZMA	-1.8842	5.76e-06		CA4	1.85204	0.022141
MCEMP1	1.87603	2.06e-05		VNN3	1.85001	0.000734
FKBP5	1.86762	1.11e-07		PADI4	1.84543	0.005875
ACSL1	1.84823	0.00778		IRS2	1.78873	0.000565
GZMH	-1.7906	0.000293		MCEMP1	1.75368	0.000986
NKG7	-1.76379	0.000132		MANSC1	1.69051	0.000212
TPST1	1.75893	1.09e-05		CYP4F3	1.67949	0.000754
MME	1.74358	2.71e-05		CLEC4E	1.67591	0.000212
CLEC4D	1.71505	3.1e-06		CRISPLD2	1.64724	0.006101
CA4	1.6674	7.32e-06		FOS	1.63808	0.000883
IRS2	1.63262	1.75e-06		IRAK3	1.63769	0.002717
EOMES	-1.62435	1.14e-05		ACSL1	1.6121	0.000212
VNN1	1.60676	0.00137		TGM3	1.61027	0.005409
CAMP	1.58466	0.00127		SLC26A8	1.60995	0.000734
PFKFB2	1.58006	3.1e-06		PHC2	1.60993	0.007167
GPR97	1.57037	3.48e-07		CLEC4D	1.56378	0.016395
DYSF	1.55287	2.36e-05		GZMK	-1.55161	0.012587
KLHL2	1.53841	3.51e-05		S100A12	1.53972	0.006324
LRG1	1.52676	6.47e-06		ROPN1L	1.53213	0.021879
TNFAIP6	1.52484	0.000929		NAMPT	1.53083	0.002007
MMP25	1.52476	8.97e-05		PANX2	1.52112	0.006171
QPCT	1.51558	1.04e-05		DUSP1	1.5173	0.004195
CLC	-1.50963	0.000498		MME	1.50996	0.003764
IL18RAP	1.49521	0.000895		VNN2	1.47821	0.002374
CYP4F3	1.4843	2.45e-05		CLC	-1.46197	0.013601
SIPA1L2	1.4764	1.75e-06		HMGB2	1.45005	0.001566
SMAP1L	1.46372	5.28e-07		RGS2	1.44458	0.001011
USP10	1.44141	0.00154		DYSF	1.4229	0.043481
MGAM	1.43368	9.6e-06		FKBP5	1.41172	0.00223
BASP1	1.41114	2.9e-05		ATP6V0B	1.39519	0.010235
IRAK3	1.39509	1.41e-06		PYGL	1.39414	0.002323
SRPK1	1.37996	6.81e-07		CDA	1.36922	0.02754
CDA	1.37576	1.16e-05		NOV	1.36329	0.000528
VNN3	1.36904	1.64e-06		USP10	1.36172	0.00885
KLRG1	-1.36764	8.22e-06		IFRD1	1.34803	0.010423
AQP9	1.36493	5.16e-06		FPR2	1.34206	0.007189
CD8A	-1.36285	0.0003		LTB4R	1.34099	0.004813
IL2RB	-1.35905	1.74e-05		HIST1H4H	1.33232	0.004867
CEBPD	1.35391	3.1e-06		CR1	1.33184	0.000212
HLA-DQA1	-1.35315	0.000605		CEBPD	1.33127	0.000132
SLC11A1	1.35308	2.28e-06		SIPA1L2	1.3305	0.004739
PYGL	1.35272	0.00293		EOMES	-1.32727	0.002275
VNN2	1.34075	0.00106		PLAUR	1.32365	0.00488
KCNJ15	1.3404	3.59e-05		KCNJ15	1.32096	0.000412
KSP37	-1.33954	0.008		FBXL13	1.30534	0.049184
RUNX3	-1.33933	0.000138		TLR4	1.30488	0.000986
HMGB2	1.33694	1.16e-06		HAL	1.30051	0.000412
PFKFB4	1.32511	2.03e-06		IL1R2	1.30018	0.001742
S100A12	1.32441	0.00393		PROK2	1.29445	0.023542
PBEF1	1.32142	0.00162		SLC37A3	1.29414	0.036143
ALOX5AP	1.32102	2.9e-07		HECW2	1.29296	0.001471
TREM1	1.31559	3.73e-06		MGAM	1.29256	0.000212
CD81	-1.31212	9.6e-06		TCN1	1.28712	0.041429
BTNL3	1.30326	0.0363		PFKFB3	1.28596	0.001596
BCL6	1.30095	3.1e-05		GCA	1.28528	0.021031
RNF24	1.29197	1.79e-05		NCF4	1.27988	0.007949
PANX2	1.28746	0.000237		CEACAM4	1.27925	0.002869
NCF4	1.28497	4.22e-05		LILRA5	1.27889	0.04406
NFIL3	1.28324	0.000138		SLA	1.27772	0.000374
HCG27	1.27471	4.05e-06		KLRG1	-1.27692	0.034122
CPD	1.25697	1.37e-05		CD55	1.27581	0.012523
CRISPLD2	1.25616	7.51e-06		STX3	1.26944	0.001651
REPS2	1.25496	1.68e-06		CKAP4	1.26412	0.004283
CMTM2	1.25369	0.000477		MEGF9	1.26384	0.000693
ABHD5	1.25283	0.000208		MIR181A2HG	-1.26042	0.001543
CREB5	1.2504	9.64e-05		NLRP12	1.25928	0.016062
TLR4	1.24613	6.07e-06		PELI1	1.25602	0.041275
IFRD1	1.24015	4.1e-05		STK17B	1.23632	0.002629
CD6	-1.23285	9.26e-06		KLRB1	-1.23558	0.026767
LFNG	-1.22833	8.34e-06		B4GALT5	1.23555	0.001795
IGF2R	1.22386	4.43e-06		CD52	-1.23527	0.034797
B4GALT5	1.22043	2.05e-06		SIGLEC5	1.23517	0.026128
PRKDC	1.21649	4.62e-06		KIAA0226L	1.23442	0.002715
NTNG2	1.21516	4.29e-06		HIP1	1.23041	0.003546
STX3A	1.21408	1.93e-05		NDST1	1.22838	0.011797
ALPL	1.21178	0.00796		FEZ1	-1.22654	0.000877
PRF1	-1.20682	0.0029		ABHD5	1.22565	0.005409
MAP3K2	1.20438	0.000478		LMNB1	1.22352	0.001745
GPR56	-1.20283	0.00596		GNLY	-1.22206	0.034461
CD160	-1.19985	6.5e-05		CECR6	1.21688	0.03805
LENG4	1.1933	2.75e-06		SLC22A15	1.21341	0.000903
FAM62A	-1.1925	1.66e-06		ALOX5AP	1.20782	0.000212
CD55	1.19204	0.000923		GZMA	-1.20693	0.041169
RGS2	1.19185	0.00797		GAB2	1.20431	0.000212
GAB2	1.18969	1.4e-06		LILRA2	1.20233	0.000528
GNLY	-1.1895	0.000848		NCF1	1.19418	0.022156
SLA	1.18824	4.77e-06		CPD	1.19398	0.002715
FLJ22662	1.18736	9.11e-06		GPAT3	1.18492	0.001155
MOSC1	1.18669	0.000963		GZMH	-1.18315	0.003554
MANSC1	1.18635	3.15e-06		KIAA0319L	1.18123	0.02257
FPR1	1.17785	1.64e-06		NFIL3	1.17912	0.000883
FPRL1	1.17586	0.000683		RNF149	1.17816	0.000458
TGM3	1.17444	0.000678		TP53I11	1.17802	0.049407
ORF1-FL49	1.17426	0.000121		WLS	1.17776	0.029016
CHSY1	1.16925	0.000538		IL18RAP	1.17568	0.022987
ECHDC3	1.16903	5.83e-05		S1PR5	-1.1746	0.002715
F5	1.16659	2.23e-06		REPS2	1.16971	0.01458
FCRL3	-1.16469	4.49e-06		OLIG2	-1.16793	0.023387
PROK2	1.161	0.00613		RBP7	1.16657	0.00332
XPO6	1.15903	8.16e-07		SAP30	1.16301	0.030531
EVL	-1.14901	0.000105		CREB5	1.1623	0.027836
TGFBR3	-1.14893	0.000151		SLC40A1	1.16025	0.043611
S100A11	1.14862	2.45e-05		ANPEP	1.15995	0.035275
CD3Z	-1.14826	0.000111		CHST13	1.15894	0.013886
MXD1	1.14708	5.83e-05		CSTA	1.15323	0.000565
C20orf3	1.14539	6.33e-06		GZMM	-1.14805	0.009744
ADA	-1.14127	8.81e-05		BMX	1.14777	0.007167
HMFN0839	1.13815	9.18e-06		BST1	1.14509	0.000412
BMX	1.13796	2.32e-06		PLBD1	1.14214	0.001528
UCP2	-1.13707	6.93e-05		ADGRE3	1.13916	0.011797
ROPN1L	1.13429	3.61e-06		CXCR1	1.13709	0.02919
CD2	-1.13311	6.82e-06		RRAGD	1.13662	0.005409
AHNAK	-1.13143	3.1e-06		TREM1	1.13485	0.016795
IL8RA	1.12829	8.08e-06		NCF1C	1.13233	0.021291
CKAP4	1.12722	1.18e-05		HIST2H2BE	1.13082	0.033927
CCL5	-1.11241	4.42e-05		RTN3	1.13053	0.003752
VMD2	1.11143	8.16e-07		CD3D	-1.12775	0.002377
ZNF467	1.10977	0.000339		CYSTM1	1.12505	0.044468
PHC2	1.10963	4.25e-07		PDLIM7	1.12374	0.048296
LILRB3	1.10883	3.18e-06		ST6GALNAC2	1.12239	0.011492
NALP12	1.1061	7.37e-06		HIST1H2BD	1.12184	0.013939
CSF3R	1.10523	0.000591		MATK	-1.11945	0.009704
IL7R	-1.10243	3.1e-06		NCF1B	1.11942	0.042268
Rgr	1.1003	1.66e-05		LBR	1.11831	0.00488
ST6GALNAC2	1.09245	8.28e-06		NRBF2	1.11637	0.010108
SEPX1	1.09143	1.41e-05		TSC22D3	1.11432	0.012576
PREX1	1.09112	1.3e-07		CD93	1.1076	0.011472
ABTB1	1.08875	7.14e-05		MBOAT7	1.10697	0.030614
CARD15	1.08806	0.000276		FRAT1	1.10545	0.002007
RARRES3	-1.08791	0.00039		ITGB7	-1.10535	0.007636
MGC39518	1.08725	4.23e-05		C5AR1	1.10225	0.005519
RBP7	1.08593	4.36e-05		SBK1	-1.0992	0.000754
PCNX	1.08419	4.01e-06		CDC25B	-1.09916	0.003199
CLEC4E	1.08223	5.1e-07		FGFBP2	-1.09808	0.039467
ALOX5	1.0786	3.56e-06		CDK5R1	1.09719	0.031359
HLA-DPA1	-1.07643	2.9e-05		ZAP70	-1.0953	0.001516
FBXL13	1.07617	1.75e-06		TM6SF1	1.09202	0.002596
IBRDC2	1.07337	0.000341		CSF2RA	1.08264	0.000585
MAP4K1	-1.07294	3.28e-06		RGL4	1.08028	0.026741
ERGIC1	1.07284	3.49e-05		PLEKHF1	-1.07957	0.000412
RALGDS	-1.07028	5.47e-05		APMAP	1.07553	0.001613
PPP2R2B	-1.06963	5.61e-05		C19orf35	1.0712	0.012113
KIAA0404	1.06812	3.92e-05		FAM212B	1.0696	0.01066
ACSL4	1.06373	0.00545		MCL1	1.06921	0.006194
IL17R	1.06237	5.95e-05		TMEM91	1.06911	0.008179
PPP4R1	1.0623	0.000914		SLC22A4	1.06852	0.047898
HSPE1	-1.06222	1.87e-07		FAM126B	1.06752	0.032738
DENND3	1.06198	1.98e-06		CXCL16	1.06628	0.006617
C12orf57	-1.05542	9.15e-07		OPLAH	1.06392	0.014185
KIAA1324	1.05311	0.00566		CD8A	-1.06375	0.02852
OPLAH	1.05122	0.00269		SPI1	1.06035	0.014147
CRIP1	-1.05118	0.00136		MYADM	1.05755	0.011472
SORL1	1.04825	0.000738		AQP9	1.05456	0.005547
DUSP1	1.04415	0.000808		PILRA	1.05337	0.006101
FUT7	1.04393	0.000349		IKBIP	1.05085	0.003676
ZDHHC18	1.04303	2.48e-05		TMEM71	1.04985	0.046055
TMPIT	1.04263	3.48e-05		LRG1	1.04884	0.021297
SH2D1A	-1.0422	2.16e-06		ADGRG5	-1.04833	0.001516
SPOCK2	-1.04204	5.88e-05		CMTM2	1.04792	0.040337
SBK1	-1.03751	6.93e-05		SDCBP	1.04638	0.023942
RPS4X	-1.03744	3.07e-05		BOLA2	-1.0458	0.03495
MKNK1	1.03723	5.43e-05		PYHIN1	-1.04284	0.006101
CDC25B	-1.03671	2.2e-06		TGFA	1.04249	0.00635
SYTL3	1.03669	7.81e-05		ZDHHC18	1.03989	0.012113
ENTPD1	1.03597	3.49e-05		ADA	-1.0398	0.000412
SLC2A3	1.03589	0.000302		CD58	1.03961	0.034381
TREML2	1.03469	2.35e-06		FPR1	1.03698	0.022755
SLC9A8	1.03268	4.65e-07		IL2RB	-1.03685	0.022196
S100A9	1.03185	9.8e-05		BEST1	1.03534	0.0071
MSL3L1	1.03122	4.84e-06		TLR2	1.03475	0.033462
BCL11B	-1.02982	4.84e-06		GIMAP5	-1.03388	0.001036
RPL35	-1.02728	1.75e-06		ACOX1	1.03361	0.000585
TMCC3	1.02503	7.13e-06		TLR8	1.03139	0.006818
CXCL16	1.02312	4.24e-05		NPL	1.02962	0.009932
GALNAC4S-6ST	1.02277	5.9e-05		MXD1	1.02917	0.006149
TARP	-1.02223	0.000357		ITM2A	-1.02782	0.004413
KLRB1	-1.02219	0.000276		CSF3R	1.02478	0.015537
FAM113B	-1.02165	9.35e-05		NCALD	-1.02406	0.000205
CDK5R1	1.02093	1.88e-06		BPI	1.02296	0.00635
TSEN34	1.02051	6.16e-05		LAMP2	1.02279	0.003146
KIAA0963	1.01671	1.34e-05		KIAA1551	1.0224	0.049093
IL8RB	1.01639	0.000363		HIST2H2AA3	1.02221	0.01964
ATG16L2	1.01597	6.57e-06		RAB24	1.02193	0.009613
C13orf18	1.01555	0.00044		RAB27A	1.01779	0.017035
SLC45A4	1.01063	0.000348		BIN1	-1.01727	0.024881
BOLA2	-1.00673	3.93e-05		LAT	-1.01467	0.001499
KLRK1	-0.999876	0.000479		TSEN34	1.01406	0.001651
LPPR2	0.999852	1.87e-07		CHST15	1.01378	0.000412
FLJ38964	0.99847	2.69e-06		BCL3	1.01256	0.003649
FAM38A	-0.99846	1.31e-05		PVRIG	-1.00889	0.00551
NCR3	-0.997651	0.0053		NKG7	-1.0084	0.000705
GK	0.997203	9.27e-05		SULF2	1.00789	0.001613
PLEKHF1	-0.995382	0.000113		SULT1A2	1.00724	0.004119
GZMM	-0.994874	0.000394		HSDL2	1.00655	0.002629
HECW2	0.992051	2.05e-06		APAF1	1.0049	0.004779
EDG4	0.991817	3.15e-06		DIRC2	1.00385	0.000835
ZNF281	0.990313	7.48e-06		F5	1.00359	0.039276
CEBPB	0.989832	4.94e-05		ASPRV1	1.00259	0.024678
RPL13	-0.987292	4.59e-05		FLT3LG	-1.00107	0.000565
SAMSN1	0.983552	0.0038		RPGRIP1	0.999809	0.015681
STMN3	-0.98272	1.32e-05		MSRB2	0.998699	0.003199
EXTL3	0.982364	1.37e-06		TRIB1	0.998177	0.001613
MGC23280	0.982259	0.000665		PTEN	0.998016	0.018413
RALB	0.981419	2.51e-06		ANXA3	0.99778	0.010262
MAST3	0.980373	4.13e-06		RBM47	0.997453	0.008071
SLC16A3	0.980158	0.000602		HLX	0.996568	0.01661
ACOX1	0.978275	0.000326		CD3G	-0.995353	0.000636
EMR3	0.977816	0.000261		HIST1H2AC	0.995189	0.048062
NDUFB2	-0.975364	2.25e-05		MTHFS	0.994209	0.006324
CFLAR	0.974567	3.85e-06		MAN2A2	0.989375	0.001656
TNFRSF25	-0.972964	1.81e-05		DYRK2	-0.986894	0.008349
CEACAM3	0.972956	8.35e-05		SLC2A3	0.986681	0.000458
GPR114	-0.97253	0.000352		NCF2	0.985724	0.003546
MS4A7	-0.971846	9.87e-06		DENND2D	-0.984492	0.000565
PISD	0.970949	0.000238		RHOC	-0.983347	0.002715
STK17B	0.96997	3.89e-05		ADCY4	0.983345	0.046452
TLR2	0.966189	5.28e-07		PLPPR2	0.983198	0.031661
GPR177	0.964838	0.00107		OCIAD2	-0.981681	0.00498
B3GNTL1	0.964308	3.56e-05		PISD	0.981204	0.002601
KIAA0319L	0.962984	3.56e-06		GPR160	0.977712	0.046092
CAMKK2	0.961501	3.59e-05		CD3E	-0.97699	0.002295
PDLIM7	0.961196	1.16e-06		ABCC5	0.975932	0.022305
CSF2RA	0.959379	0.000209		KLHL2	0.974637	0.002273
PELI1	0.959374	3.48e-05		SLC16A3	0.973808	0.012457
OSM	0.959039	0.00278		CXCR2	0.97367	0.024759
NBEAL2	0.959035	1.34e-05		CYB5R4	0.973612	0.010108
ZBTB16	0.958172	0.000151		BCL6	0.973539	0.031817
VAMP8	-0.957215	0.000252		RNF13	0.972682	0.049459
MBD6	0.956746	1.91e-05		ERGIC1	0.972471	0.00635
SIGLEC5	0.955028	3.61e-05		EVL	-0.96862	0.001528
PRG1	0.954964	2.25e-07		CEP19	0.967081	0.019789
MYO1F	0.952436	2.63e-05		LAT2	0.966741	0.000835
LY96	0.952285	0.000147		CD2	-0.966617	0.007718
HLA-DMA	-0.951736	0.000319		ZNF467	0.966379	0.020119
FRAT1	0.951432	3.45e-06		IGF2R	0.96479	0.003627
SCAP1	-0.951353	5.14e-05		CD6	-0.963406	0.003141
ANXA3	0.948589	0.00852		PHACTR1	0.962649	0.028975
MTHFS	0.948298	0.000103		RNF144B	0.960841	0.003999
PTEN	0.94777	3.15e-06		KLHL8	0.960456	0.000278
PLAC8	-0.94761	4.93e-05		SRPK1	0.959984	0.003546
NQO2	0.947511	0.00574		CD244	-0.959492	0.003649
ZNF438	0.946294	2.21e-05		OSBPL2	0.959045	0.003554
LTB4R	0.946021	5.17e-07		PTPRCAP	-0.957958	0.002609
HSDL2	0.945938	0.000213		BASP1	0.957903	0.012457
NME2	-0.945719	6.99e-05		MPZL2	0.957169	0.015681
FCER1A	-0.945439	0.0307		OSM	0.956692	0.003942
C19orf37	-0.944953	1.98e-06		SLC9A8	0.956486	0.016062
TLE3	0.942603	5.2e-05		SAMD3	-0.955881	0.021521
NCF2	0.942299	0.0491		TIMP2	0.955125	0.023042
SLC6A6	0.941727	3.21e-07		MAEA	0.95482	0.010937
CLEC7A	0.940889	0.000276		OSCAR	0.9548	0.004978
TRIB1	0.940445	0.000535		CD160	-0.953679	0.010085
SAMD3	-0.939637	0.000134		RILPL1	0.951743	0.041931
BST1	0.938117	4.77e-06		PREX1	0.950467	0.001011
VIL2	-0.937853	0.000398		PCED1B	-0.944945	0.006324
KIAA1754	0.937617	4.65e-07		PLOD1	0.943131	0.006732
KIF1B	0.936291	3.85e-06		CCL5	-0.942227	0.013446
CEACAM8	0.935078	0.0125		SKAP2	0.941818	0.00488
GABARAPL1	0.934345	0.000398		MSRA	0.940906	0.028578
SPI1	0.933792	5.27e-05		UBTD1	0.940725	0.018987
CUTA	-0.928739	4.32e-05		SVIL	0.939444	0.005686
HLA-DRA	-0.928191	1.29e-05		TMEM55A	0.938562	0.021297
KIAA0446	0.927722	0.000415		STAT4	-0.937795	0.004283
FLJ25084	0.926891	2.7e-06		FCAR	0.937623	0.005431
EIF2AK2	0.926521	0.00641		H3F3AP4	0.937187	0.016104
C1orf24	0.925769	0.000109		PPP2R2B	-0.936233	0.030432
NRBF2	0.924647	0.000796		RUNX3	-0.935321	0.012122
RPL36	-0.923386	2.67e-05		OSGIN2	0.934592	0.0329
FAIM3	-0.922	1.09e-05		LPAR2	0.933331	0.047536
MSRB2	0.921581	2.54e-05		ELF2	0.932839	0.023749
TMEM49	0.918692	4.2e-06		IL6R	0.932136	0.009989
HLA-DRB4	-0.918364	0.00492		LRP3	0.931838	0.024678
FRAT2	0.918361	0.000493		NUMB	0.931533	0.031198
DHRS9	0.916966	0.0076		RARRES3	-0.931042	0.003041
AES	-0.916861	0.000181		CD247	-0.930199	0.003641
CSF1R	-0.916137	0.000197		TGFBR3	-0.928574	0.002141
LAMP2	0.913876	0.000179		E2F3	0.924348	0.038395
C9orf142	-0.913604	0.000641		ENTPD1	0.924127	0.000935
EBI2	-0.913464	1.33e-05		ARFIP1	0.922842	0.028509
P2RX1	0.912812	1.67e-07		JUNB	0.922023	0.001613
PRDX1	-0.912326	0.000123		PTPN4	-0.91947	0.002676
AIM2	0.912132	0.0128		PLXDC2	0.918938	0.008524
DIRC2	0.912005	8.84e-06		C3orf62	0.918428	0.008512
CD3G	-0.91191	0.00132		H3F3C	0.918222	0.000881
ABCG1	0.911215	0.001		MCOLN2	-0.917209	0.025408
SLC22A4	0.909899	4.25e-07		CHSY1	0.915846	0.046284
VASP	0.908382	0.00726		PPP4R1	0.914718	0.01448
GIMAP7	-0.90835	7.51e-06		RAF1	0.914375	0.008058
CYB5R4	0.907181	0.00724		OTX1	0.913695	0.024255
RAFTLIN	-0.906946	4.29e-06		ZNF281	0.913294	0.013926
CCL4L1	-0.906901	0.0124		NSFL1C	0.913057	0.026238
MAN2A2	0.906793	1.32e-05		CCND2	-0.912558	0.023072
KCNJ2	0.90575	0.0015		MAP4K4	0.912059	0.000374
ITGA2B	-0.903288	0.0145		PGD	0.911288	0.040418
RPLP0	-0.90137	6.42e-06		HIST2H2AC	0.910222	0.040655
KLHL8	0.901297	4.43e-06		THOC3	-0.910067	0.018219
ADM	0.900958	0.0161		CSGALNACT2	0.908339	0.009659
GCA	0.900806	0.000535		RNF130	0.9081	0.000132
HINT1	-0.900449	1.14e-05		MFN2	0.907948	0.022921
TMED3	-0.899328	6.59e-05		ATP5G1	-0.907869	0.00161
PGD	0.898803	2.41e-05		TBC1D14	0.907574	0.005968
SOD1	-0.898489	4.25e-07		LIME1	-0.907053	0.009932
LRP10	0.897697	4.15e-05		ZNF746	0.90681	0.001496
ANPEP	0.897458	0.000288		GATS	0.903084	0.022305
AXUD1	0.89737	0.00295		ATG16L2	0.902657	0.032933
ETS1	-0.896445	8.95e-05		ITM2C	-0.902242	0.049813
CTBS	0.895684	0.000538		ALOX5	0.901764	0.005011
KBTBD7	0.895641	0.000147		BANF1	-0.901268	0.000565
IL1RN	0.894061	5.54e-05		PFKFB4	0.900312	0.010847
SDCBP	0.893956	0.0166		OSBPL1A	0.899527	0.005875
PLXDC2	0.893511	0.000262		SLC25A44	0.899025	0.000212
TXNDC13	0.89302	4.29e-05		ITGAM	0.898567	0.010925
DPEP3	0.892903	0.000122		RPL36	-0.897635	0.010562
SULF2	0.892527	0.0117		DAAM2	0.897475	0.020523
TCN1	0.891417	0.0182		CCNJL	0.897431	0.043192
RPL13A	-0.891315	2e-06		LRRK2	0.897337	0.034122
RNF149	0.890773	6.75e-05		NTNG2	0.896855	0.047731
STARD7	-0.8897	1.77e-05		C20orf24	0.896587	0.00635
SIPA1L1	0.889319	3.15e-06		STEAP4	0.896266	0.018413
DOCK10	-0.889269	8.19e-07		LAX1	-0.895179	0.010934
IL13RA1	0.888733	6.73e-05		LILRB3	0.894626	0.019662
CD96	-0.888552	5.7e-05		NDEL1	0.894319	0.004001
CD74	-0.887812	0.00344		MAPK14	0.893096	0.042369
HCST	-0.886577	8.96e-05		CEACAM1	0.892505	0.021684
DNTTIP1	0.885911	1.72e-06		MTX1	0.891467	0.006324
CD7	-0.885404	0.000148		CFAP44	0.890119	0.00688
PSTPIP2	0.883294	0.0122		IL32	-0.889594	0.022548
S100A8	0.883005	0.000425		GTF2IP1	0.888714	0.003746
FAM53C	0.882534	7.13e-06		RASGRP4	0.888641	0.002601
GIMAP5	-0.882354	3.38e-05		ABTB1	0.888599	0.038253
FLJ31413	0.881448	0.000141		SNN	0.888169	0.00659
CSNK1D	0.881431	8e-06		NACC2	0.88811	0.012113
DKFZp434K1815	0.8789	0.000152		AARS	-0.888001	0.028975
TNFSF13B	0.877577	0.00415		C19orf12	-0.887669	0.017632
CTSW	-0.877355	0.0123		GRAP	-0.886543	0.00467
RRAGD	0.877086	4.92e-05		ZNF337	-0.88639	0.001047
C1QR1	0.876599	0.000336		NECAB2	0.885465	0.010423
ZNF683	-0.876539	0.0357		PTAFR	0.884582	0.019781
ADAM19	0.875688	0.000116		DGAT2	0.884508	0.020318
ULK1	0.87455	3.52e-05		ELL	0.884193	0.002785
NOD9	0.874379	2.53e-05		NADK	0.883609	0.004001
ITK	-0.874379	0.000853		OGFRL1	0.882734	0.039467
FAM101B	0.87396	4.83e-05		FKBP11	-0.879638	0.002478
OSBPL2	0.873161	4.12e-05		DAPK2	0.878582	0.049768
HIST2H2AC	0.872821	9.87e-06		PELI2	0.87843	0.003199
C3orf34	0.872373	0.00412		RNASEL	0.878036	0.008424
SNRPD2	-0.871706	2.25e-07		XBP1	-0.877509	0.02691
PTPRCAP	-0.870536	3.08e-06		HK3	0.876523	0.035459
NPM1	-0.869545	0.0101		LOC102724323	0.876163	0.014911
FLJ11000	0.867063	3.34e-05		SERPINA1	0.872053	0.014185
CR1	0.867055	0.000647		MYBPH	0.871909	0.011734
TBC1D14	0.866978	1.41e-05		RASSF2	0.871143	0.001656
DNMT1	-0.866771	7.51e-06		FCGR2A	0.867466	0.00635
C19orf2	-0.866257	1.98e-06		HSD17B11	0.867361	0.001528
LAG3	-0.866244	0.00281		SIRPA	0.864426	0.00488
BCL3	0.8651	0.000107		RPS4X	-0.863791	0.008175
TLR8	0.865035	4.07e-05		FTH1	0.861936	0.01122
CEACAM4	0.86433	9.61e-06		SBNO2	0.861687	0.005274
SAP30	0.864164	0.0189		AES	-0.86154	0.001651
ARHGEF3	-0.863703	0.00047		MSRB1	0.861211	0.014911
KLRD1	-0.863025	0.00319		CLDN9	0.859825	0.048296
DOCK5	0.862737	6.65e-07		DDX24	-0.85778	0.022233
ST3GAL4	0.861507	0.00112		UBE2B	0.857755	0.004978
RNASE6	0.860973	0.00108		ATP6V0E2	-0.857009	0.001155
IVNS1ABP	0.86095	0.000151		PRF1	-0.855165	0.038325
TINP1	-0.859803	5.34e-06		QSOX1	0.854777	0.043074
PSME2	-0.859588	0.0102		KYNU	0.854146	0.022141
SIRPB1	0.859467	1.93e-06		HSP90B1	-0.852323	0.035404
STXBP5	0.858713	2.8e-05		DENND3	0.851631	0.035846
IL32	-0.858072	8.94e-05		BRI3	0.851562	0.000585
TUBA1	0.856834	0.0446		GPR141	0.851517	0.000883
DKFZp761E198	0.856517	1.98e-06		DUSP5	-0.849645	0.002629
RTN3	0.855979	9.35e-05		KIF1B	0.848974	0.000636
GSTP1	-0.854636	0.000798		SH3BP5L	0.848869	0.024343
NDEL1	0.853561	3.92e-05		EZR	-0.847876	0.048053
ARID3A	0.852202	5.95e-05		NT5C2	0.847539	0.000412
ARHGAP19	0.852163	1.25e-05		SDAD1	-0.846394	0.0071
PRKCH	-0.852102	0.000287		MTMR3	0.844828	0.001651
NARF	0.852093	0.000617		PCNX1	0.843921	0.009344
TLR5	0.851818	0.0198		PFKFB2	0.842644	0.007484
IMP3	-0.851815	4.25e-07		SORL1	0.842554	0.021584
ITGAM	0.850594	1.55e-05		SKAP1	-0.842282	0.000721
NDUFS8	-0.850409	5.83e-05		IL17RA	0.840736	0.048267
RPL18	-0.848689	7.93e-05		NCR3	-0.83991	0.003793
STAT4	-0.847061	0.00014		LFNG	-0.836728	0.022514
GPR160	0.846597	6.5e-05		APOL3	-0.836293	0.006944
RNF130	0.846583	0.00576		MCTP2	0.835663	0.008466
FASN	-0.846561	4.05e-06		HCST	-0.835338	0.026622
HSPA6	0.846344	1.35e-05		PLXNC1	0.835224	0.006498
SLC31A2	0.846205	0.000207		TMCC3	0.834849	0.008686
PACSIN2	0.844333	0.00131		LRFN3	-0.833885	0.001656
SCAP2	0.843841	0.000312		ECHDC2	-0.833322	0.009292
DAPK2	0.84367	4.13e-06		PPP1R15A	0.833206	0.003034
MTMR3	0.843575	1.41e-06		CELF2	0.832601	0.016754
LIPA	-0.843022	6e-06		CBL	0.832583	0.003041
ITGB1	-0.84294	1.16e-06		MCM3	-0.832564	0.044614
KLF6	0.842855	1.07e-05		GPR18	-0.832449	0.03972
C6orf49	-0.842611	2.6e-07		EIF4E3	0.832015	0.022087
MPZL1	0.840863	0.000565		AP5B1	0.831855	0.034168
PILRA	0.84037	1.71e-05		MAP4K1	-0.830851	0.004576
C1RL	0.839994	9.78e-06		IRF2BPL	0.830569	0.003426
ACTN1	0.83962	0.000746		BCAS4	-0.829543	0.040039
OCIAD2	-0.839132	2.27e-06		UBN1	0.827453	0.007712
OSCAR	0.838079	5.83e-05		LY9	-0.825574	0.006194
MTX1	0.8377	2.33e-05		HDAC4	0.824314	0.006401
MGC18216	0.837177	0.000206		TMX4	0.823647	0.001056
LILRA5	0.835936	0.00127		ZNF438	0.822711	0.0071
TM6SF1	0.835645	2.47e-05		CEBPB	0.822093	0.000585
HIST1H2BD	0.835508	0.000367		ATP6V0A1	0.821755	0.021297
BPI	0.835108	0.0254		MBOAT1	0.819969	0.000205
RPL4	-0.833822	3.21e-07		VMP1	0.819222	0.018256
SH3BP5L	0.83342	5.68e-06		KDM6B	0.819181	0.044979
LILRA2	0.832211	6.78e-05		SRGN	0.818877	0.000585
SND1	-0.831606	1.08e-05		ITPRIP	0.818186	0.008466
IFITM2	0.83135	9.68e-06		FAR2	0.816987	0.042423
COX7C	-0.83061	1.88e-05		DEF8	0.815761	0.010518
C12orf35	0.830207	0.000169		MEFV	0.815505	0.009594
KLF12	-0.830184	8.87e-06		RPS28	-0.815443	0.00164
LGALS2	-0.829504	0.00531		HIST1H3D	0.81271	0.011926
ST6GAL1	-0.829427	0.0132		BCL11B	-0.811828	0.024691
IFNAR1	0.829026	0.000163		B9D2	0.811297	0.028108
PLAUR	0.828567	3.03e-05		C9orf142	-0.811119	0.001011
ADORA3	0.828184	0.00364		PTTG1	-0.810286	0.002618
FAM100B	0.828169	1.88e-05		AGTRAP	0.809982	0.022592
SSR4	-0.82798	0.000123		C10orf54	0.809467	0.020408
ZAP70	-0.826479	0.000356		CYFIP2	-0.808004	0.037585
PTPN4	-0.824143	0.00063		TUBB	-0.807878	0.008893
NADK	0.823027	6.83e-05		CSNK1D	0.806906	0.00634
RGC32	-0.822105	2.21e-05		TXN	0.806804	0.018672
KLHL21	0.822092	7.51e-06		ERBB2	-0.805612	0.001047
SEMA4A	0.821789	7.48e-06		FCRL6	-0.805043	0.006818
ICAM2	-0.821682	1.09e-05		LRP10	0.804721	0.042268
CX3CR1	-0.820566	2.45e-05		RPS13	-0.804098	0.047039
MOSPD2	0.820107	2.01e-05		PIEZO1	-0.80405	0.022987
MXD3	0.818876	6.72e-05		ZMYND15	0.80316	0.032738
ITGB7	-0.817919	0.000201		IFNGR2	0.800515	0.010714
ATP5G2	-0.816794	0.000664
SVIL	0.816151	1.44e-05
MRVI1	0.815441	0.00445
MAP4K4	0.813542	2.27e-05
MGRN1	0.813353	2.75e-06
BAZ2B	0.813312	1.81e-05
NHP2L1	-0.812645	0.000216
ADCY4	0.810416	3.48e-07
BAZ1A	0.810376	1.68e-05
HLA-DMB	-0.810226	0.000153
NOV	0.810014	0.0017
ABHD2	0.809764	4.13e-06
EEF1B2	-0.809221	2.67e-06
DHX34	0.80755	0.000322
FLJ20647	-0.807173	1.44e-05
PFKFB3	0.806519	0.000229
RRAS	-0.806233	0.000845
HIST2H2AA	0.805931	0.00741
RASSF2	0.805613	1.19e-05
FLJ11305	-0.805435	9.6e-06
FCGR2A	0.804404	6.28e-05
E2F3	0.802687	0.00519
RAB24	0.802387	7e-05
DDB1	-0.801948	3.16e-05
