# Supplementary material for: Expression characteristics of lipid metabolism-related genes and correlative immune infiltration landscape in acute myocardial infarction
Source: Sci Rep. 2024 Jun 18;14:14095. doi: 10.1038/s41598-024-65022-3 (PMC11189450; doi:10.1038/s41598-024-65022-3)
Supplement: Supplementary file 2 — Supplementary Information 2. [file 41598_2024_65022_MOESM2_ESM.xlsx]

## Sheet: Sheet1
GSE61144				GSE60993
Gene		CRC		Gene		CRC
ABHD5	ACSL1	0.92		ABHD5	ADCY4	0.9
ABHD5	CYP4F3	0.9		ABHD5	ALOX5AP	0.9
ABHD5	GAB2	0.91		ABHD5	BMX	0.9
ABHD5	HSDL2	0.96		ABHD5	CEBPD	0.91
ABHD5	MTMR3	0.91		ABHD5	OSBPL2	0.95
ABHD5	OSBPL2	0.9		ABHD5	ZNF467	0.94
ABHD5	PISD	0.92		ACOX1	ACSL1	0.96
ACOX1	CA4	0.9		ACOX1	GAB2	0.92
ACOX1	CREB5	0.91		ACSL1	CEBPD	0.92
ACOX1	CYP4F3	0.94		ACSL1	CYP4F3	0.92
ACOX1	MTMR3	0.94		ACSL1	GAB2	0.93
ACOX1	OSBPL2	0.91		ACSL1	HSDL2	0.9
ACOX1	PISD	0.9		ALOX5AP	CEBPD	0.94
ACSL1	HSDL2	0.92		BMX	OSBPL2	0.91
ADCY4	ALOX5	0.92		CCL5	RARRES3	0.96
ADCY4	CEBPD	0.91		CEBPD	CYP4F3	0.9
ADCY4	CREB5	0.9		CEBPD	GAB2	0.94
ADCY4	HMGB2	0.91		CEBPD	MTMR3	0.91
ALOX5	BMX	0.9		CYP4F3	IRS2	0.93
ALOX5	CEBPD	0.94		GAB2	MTMR3	0.92
ALOX5	CREB5	0.92		GAB2	PISD	0.92
ALOX5	CYP4F3	0.91		MTMR3	OSBPL2	0.93
ALOX5	GAB2	0.92		OSBPL2	ZNF467	0.91
ALOX5	MTMR3	0.92		ALOX5	RARRES3	-0.9
ALOX5	OSBPL2	0.93
ALOX5	PTEN	0.95
ALOX5	ZNF467	0.9
ALOX5AP	BMX	0.91
ALOX5AP	CA4	0.94
ALOX5AP	GAB2	0.92
ALOX5AP	HMGB2	0.92
ALOX5AP	HSDL2	0.93
ALOX5AP	MTMR3	0.93
ALOX5AP	PTEN	0.9
BMX	CA4	0.9
BMX	CEBPB	0.93
BMX	CEBPD	0.94
BMX	GAB2	0.93
BMX	HMGB2	0.94
BMX	IRS2	0.93
BMX	MTMR3	0.9
BMX	PISD	0.9
CA4	CEBPD	0.92
CA4	CYP4F3	0.96
CA4	GAB2	0.91
CA4	HMGB2	0.92
CA4	IRS2	0.92
CA4	MTMR3	0.94
CA4	PTEN	0.92
CEBPB	CEBPD	0.94
CEBPB	PTEN	0.9
CEBPD	CYP4F3	0.9
CEBPD	GAB2	0.92
CEBPD	IRS2	0.92
CEBPD	MTMR3	0.9
CEBPD	PTEN	0.92
CEBPD	ZNF467	0.94
CREB5	CYP4F3	0.94
CREB5	MTMR3	0.91
CREB5	OSBPL2	0.95
CREB5	PISD	0.91
CYP4F3	GAB2	0.95
CYP4F3	MTMR3	0.97
CYP4F3	OSBPL2	0.96
CYP4F3	PISD	0.94
CYP4F3	PTEN	0.9
GAB2	HMGB2	0.9
GAB2	HSDL2	0.9
GAB2	MTMR3	0.96
GAB2	OSBPL2	0.92
GAB2	PISD	0.91
GAB2	PTEN	0.9
HMGB2	IRS2	0.94
HMGB2	MTMR3	0.91
HSDL2	OSBPL2	0.9
HSDL2	PISD	0.93
IRS2	MTMR3	0.92
IRS2	PTEN	0.91
MTMR3	OSBPL2	0.93
MTMR3	PISD	0.9
MTMR3	PTEN	0.92
OSBPL2	PISD	0.97
ALOX5	RARRES3	-0.9
PTEN	RARRES3	-0.9
