# Supplementary material for: Expression characteristics of lipid metabolism-related genes and correlative immune infiltration landscape in acute myocardial infarction
Source: Sci Rep. 2024 Jun 18;14:14095. doi: 10.1038/s41598-024-65022-3 (PMC11189450; doi:10.1038/s41598-024-65022-3)
Supplement: Supplementary file 3 — Supplementary Information 3. [file 41598_2024_65022_MOESM3_ESM.xlsx]

## Sheet: Sheet1
Details of the datasets
Data Source	Organism	Platform	Year	Sample Source	Sample Size (CON/AMI)	Experiment Type	Type
GSE61144	Homo sapiens	GPL6106	2015	Blood	10/7	Expression profiling by array	Analysis dataset
GSE60993	Homo sapiens	GPL6884	2015	Blood	7/7	Expression profiling by array	Analysis dataset
GSE62646	Homo sapiens	GPL6244	2014	Blood	14/28	Expression profiling by array	External validation dataset
Patient Information
Data Source	Patient	GEO Number	Tissue	Time
GSE61144	CON1	GSM1498383	Peripheral blood	Admission	/	/
	CON2	GSM1498384	Peripheral blood	Admission	/	/
	CON3	GSM1498385	Peripheral blood	Admission	/	/
	CON4	GSM1498386	Peripheral blood	Admission	/	/
	CON5	GSM1498387	Peripheral blood	Admission	/	/
	CON6	GSM1498388	Peripheral blood	Admission	/	/
	CON7	GSM1498389	Peripheral blood	Admission	/	/
	CON8	GSM1498390	Peripheral blood	Admission	/	/
	CON9	GSM1498391	Peripheral blood	Admission	/	/
	CON10	GSM1498392	Peripheral blood	Admission	/	/
	STEMI1	GSM1498369	Peripheral blood	Admission,1st day of MI	/	/
	STEMI2	GSM1498370	Peripheral blood	Admission,1st day of MI	/	/
	STEMI3	GSM1498371	Peripheral blood	Admission,1st day of MI	/	/
	STEMI4	GSM1498372	Peripheral blood	Admission,1st day of MI	/	/
	STEMI5	GSM1498373	Peripheral blood	Admission,1st day of MI	/	/
	STEMI6	GSM1498374	Peripheral blood	Admission,1st day of MI	/	/
	STEMI7	GSM1498375	Peripheral blood	Admission,1st day of MI	/	/
GSE60993	CON1	GSM1495313	Peripheral blood	Admission	/	/
	CON2	GSM1495314	Peripheral blood	Admission	/	/
	CON3	GSM1495315	Peripheral blood	Admission	/	/
	CON4	GSM1495316	Peripheral blood	Admission	/	/
	CON5	GSM1495317	Peripheral blood	Admission	/	/
	CON6	GSM1495318	Peripheral blood	Admission	/	/
	CON7	GSM1495319	Peripheral blood	Admission	/	/
	STEMI1	GSM1495330	Peripheral blood	Admission,1st day of MI	/	/
	STEMI2	GSM1495331	Peripheral blood	Admission,1st day of MI	/	/
	STEMI3	GSM1495332	Peripheral blood	Admission,1st day of MI	/	/
	STEMI4	GSM1495333	Peripheral blood	Admission,1st day of MI	/	/
	STEMI5	GSM1495334	Peripheral blood	Admission,1st day of MI	/	/
	STEMI6	GSM1495335	Peripheral blood	Admission,1st day of MI	/	/
	STEMI7	GSM1495336	Peripheral blood	Admission,1st day of MI	/	/
GSE62646	CON1	GSM1530765	Peripheral blood, PBMC	Admission	/	/
	CON2	GSM1530766	Peripheral blood, PBMC	Admission	/	/
	CON3	GSM1530767	Peripheral blood, PBMC	Admission	/	/
	CON4	GSM1530768	Peripheral blood, PBMC	Admission	/	/
	CON5	GSM1530769	Peripheral blood, PBMC	Admission	/	/
	CON6	GSM1530770	Peripheral blood, PBMC	Admission	/	/
	CON7	GSM1530771	Peripheral blood, PBMC	Admission	/	/
	CON8	GSM1530772	Peripheral blood, PBMC	Admission	/	/
	CON9	GSM1530773	Peripheral blood, PBMC	Admission	/	/
	CON10	GSM1530774	Peripheral blood, PBMC	Admission	/	/
	CON11	GSM1530775	Peripheral blood, PBMC	Admission	/	/
	CON12	GSM1530776	Peripheral blood, PBMC	Admission	/	/
	CON13	GSM1530777	Peripheral blood, PBMC	Admission	/	/
	CON14	GSM1530778	Peripheral blood, PBMC	Admission,1st day of MI	Discharge, 4-6 days after MI	Follow-up, 6 months after MI
	STEMI1	GSM1530779	Peripheral blood, PBMC	Admission,1st day of MI	Discharge, 4-6 days after MI	Follow-up, 6 months after MI
	STEMI2	GSM1530782	Peripheral blood, PBMC	Admission,1st day of MI	Discharge, 4-6 days after MI	Follow-up, 6 months after MI
	STEMI3	GSM1530785	Peripheral blood, PBMC	Admission,1st day of MI	Discharge, 4-6 days after MI	Follow-up, 6 months after MI
	STEMI4	GSM1530788	Peripheral blood, PBMC	Admission,1st day of MI	Discharge, 4-6 days after MI	Follow-up, 6 months after MI
	STEMI5	GSM1530791	Peripheral blood, PBMC	Admission,1st day of MI	Discharge, 4-6 days after MI	Follow-up, 6 months after MI
	STEMI6	GSM1530794	Peripheral blood, PBMC	Admission,1st day of MI	Discharge, 4-6 days after MI	Follow-up, 6 months after MI
	STEMI7	GSM1530797	Peripheral blood, PBMC	Admission,1st day of MI	Discharge, 4-6 days after MI	Follow-up, 6 months after MI
	STEMI8	GSM1530800	Peripheral blood, PBMC	Admission,1st day of MI	Discharge, 4-6 days after MI	Follow-up, 6 months after MI
	STEMI9	GSM1530803	Peripheral blood, PBMC	Admission,1st day of MI	Discharge, 4-6 days after MI	Follow-up, 6 months after MI
	STEMI10	GSM1530806	Peripheral blood, PBMC	Admission,1st day of MI	Discharge, 4-6 days after MI	Follow-up, 6 months after MI
	STEMI11	GSM1530809	Peripheral blood, PBMC	Admission,1st day of MI	Discharge, 4-6 days after MI	Follow-up, 6 months after MI
	STEMI12	GSM1530812	Peripheral blood, PBMC	Admission,1st day of MI	Discharge, 4-6 days after MI	Follow-up, 6 months after MI
	STEMI13	GSM1530815	Peripheral blood, PBMC	Admission,1st day of MI	Discharge, 4-6 days after MI	Follow-up, 6 months after MI
	STEMI14	GSM1530818	Peripheral blood, PBMC	Admission,1st day of MI	Discharge, 4-6 days after MI	Follow-up, 6 months after MI
	STEMI15	GSM1530821	Peripheral blood, PBMC	Admission,1st day of MI	Discharge, 4-6 days after MI	Follow-up, 6 months after MI
	STEMI16	GSM1530824	Peripheral blood, PBMC	Admission,1st day of MI	Discharge, 4-6 days after MI	Follow-up, 6 months after MI
	STEMI17	GSM1530827	Peripheral blood, PBMC	Admission,1st day of MI	Discharge, 4-6 days after MI	Follow-up, 6 months after MI
	STEMI18	GSM1530830	Peripheral blood, PBMC	Admission,1st day of MI	Discharge, 4-6 days after MI	Follow-up, 6 months after MI
	STEMI19	GSM1530833	Peripheral blood, PBMC	Admission,1st day of MI	Discharge, 4-6 days after MI	Follow-up, 6 months after MI
	STEMI20	GSM1530836	Peripheral blood, PBMC	Admission,1st day of MI	Discharge, 4-6 days after MI	Follow-up, 6 months after MI
	STEMI21	GSM1530839	Peripheral blood, PBMC	Admission,1st day of MI	Discharge, 4-6 days after MI	Follow-up, 6 months after MI
	STEMI22	GSM1530842	Peripheral blood, PBMC	Admission,1st day of MI	Discharge, 4-6 days after MI	Follow-up, 6 months after MI
	STEMI23	GSM1530845	Peripheral blood, PBMC	Admission,1st day of MI	Discharge, 4-6 days after MI	Follow-up, 6 months after MI
	STEMI24	GSM1530848	Peripheral blood, PBMC	Admission,1st day of MI	Discharge, 4-6 days after MI	Follow-up, 6 months after MI
	STEMI25	GSM1530851	Peripheral blood, PBMC	Admission,1st day of MI	Discharge, 4-6 days after MI	Follow-up, 6 months after MI
	STEMI26	GSM1530854	Peripheral blood, PBMC	Admission,1st day of MI	Discharge, 4-6 days after MI	Follow-up, 6 months after MI
	STEMI27	GSM1530857	Peripheral blood, PBMC	Admission,1st day of MI	Discharge, 4-6 days after MI	Follow-up, 6 months after MI
	STEMI28	GSM1530860	Peripheral blood, PBMC	Admission,1st day of MI	Discharge, 4-6 days after MI	Follow-up, 6 months after MI
