# Supplementary material for: Expression characteristics of lipid metabolism-related genes and correlative immune infiltration landscape in acute myocardial infarction
Source: Sci Rep. 2024 Jun 18;14:14095. doi: 10.1038/s41598-024-65022-3 (PMC11189450; doi:10.1038/s41598-024-65022-3)
Supplement: Supplementary file 4 — Supplementary Information 4. [file 41598_2024_65022_MOESM4_ESM.xlsx]

## Sheet: LMRGs
Gene Symbol
AACS
AADAT
ABCA1
ABCA2
ABCA3
ABCB11
ABCB4
ABCC1
ABCC3
ABCD1
ABCD2
ABCD3
ABCD4
ABCG1
ABCG5
ABCG8
ABHD1
ABHD12
ABHD12B
ABHD16A
ABHD16B
ABHD17
ABHD2
ABHD3
ABHD4
ABHD5
ABHD6
ABHD8
ACAA1
ACAA2
ACACA
ACACB
ACAD10
ACAD11
ACADL
ACADM
ACADS
ACADSB
ACADVL
ACAT1
ACAT2
ACBD4
ACBD5
ACBD6
ACBD7
ACER1
ACER2
ACER3
ACHE
ACLY
ACO2
ACOT1
ACOT11
ACOT12
ACOT13
ACOT2
ACOT4
ACOT6
ACOT7
ACOT8
ACOT9
ACOX1
ACOX2
ACOX3
ACOXL
ACP6
ACSBG1
ACSBG2
ACSF2
ACSF3
ACSL1
ACSL3
ACSL4
ACSL5
ACSL6
ACSM3
ACSM6
ACSS1
ACSS2
ACSS3
ADCY1
ADCY2
ADCY3
ADCY4
ADCY5
ADCY6
ADCY7
ADCY8
ADCY9
ADGRF5
ADH1A
ADH1B
ADH1C
ADH4
ADH5
ADH6
ADH7
ADIPOQ
ADIPOR1
ADIPOR2
ADIRF
ADORA1
ADPRM
ADRB1
ADRB2
ADRB3
ADSL
ADTRP
AGAP2
AGK
AGMO
AGPAT1
AGPAT2
AGPAT3
AGPAT4
AGPAT5
AGPAT6
AGPAT9
AGPS
AGRP
AGT
AGTR1
AGXT
AGXT2
AHR
AHRR
AIG1
AJUBA
AKR1A1
AKR1B1
AKR1B10
AKR1B15
AKR1C1
AKR1C2
AKR1C3
AKR1C4
AKR1D1
AKT1
AKT2
AKT3
ALAD
ALAS1
ALAS2
ALB
ALDH1A1
ALDH1B1
ALDH2
ALDH3A1
ALDH3A2
ALDH3B1
ALDH3B2
ALDH7A1
ALDH9A1
ALDOA
ALOX12
ALOX12B
ALOX15
ALOX15B
ALOX5
ALOX5AP
ALOXE3
ALPI
AMACR
AMBRA1
AMT
ANGPTL3
ANGPTL4
ANGPTL8
ANGPTL8
ANKRD1
ANXA2
ANXA5
AOC2
AOC3
APEX1
APOA1
APOA2
APOA4
APOA5
APOB
APOC1
APOC2
APOC3
APOE
APOH
AQP7
ARF1
ARF3
ARNT
ARNT2
ARNTL
ARSA
ARSB
ARSD
ARSE
ARSF
ARSG
ARSH
ARSI
ARSJ
ARSK
ARSL
ARV1
ASAH1
ASAH2
ATF2
ATF4
ATG14
ATM
AUH
AUP1
AWAT1
AWAT2
B3GALNT1
B4GALNT1
B4GALT6
BAAT
BCHE
BCKDHA
BCKDHB
BDH1
BDH2
BLVRA
BMPR1B
BMX
BNIP3
BPGM
BPHL
BPNT1
BPNT2
BSCL2
BZRAP1
CA2
CA4
CA6
CAMKK2
CAPN2
CARM1
CAS1
CAV1
CAV1
CAV2
CAVIN1
CBR1
CBR3
CBR4
CCDC58
CCKBR
CCL19
CCL21
CCL5
CCNC
CCND3
CCR7
CD19
CD1D
CD36
CD74
CD81
CDC42
CDIPT
CDK19
CDK4
CDK8
CDS1
CDS2
CEBPA
CEBPB
CEBPD
CEL
CEPT1
CERK
CERS1
CERS2
CERS3
CERS4
CERS5
CERS6
CERT1
CES1
CETP
CGA
CH25H
CHAT
CHD9
CHKA
CHKB
CHPT1
CHRM5
CHUK
CIDEA
CIDEB
CIDEC
CISH
CLN3
CLN8
CLOCK
CLPS
CNR1
COL4A3BP
COMT
CPNE1
CPNE3
CPNE6
CPNE7
CPOX
CPT1A
CPT1B
CPT1C
CPT2
CPTP
CRAT
CREB1
CREB3
CREB3L1
CREB3L2
CREB3L3
CREB3L4
CREB5
CREBBP
CREBRF
CRLS1
CROT
CRYZ
CSF1R
CSNK1G2
CSNK2A1
CSNK2A2
CSNK2B
CTSA
CUBN
CWH43
CYP105A1
CYP11A1
CYP11B1
CYP11B2
CYP17A1
CYP19A1
CYP1A1
CYP1A2
CYP1B1
CYP21A2
CYP24A1
CYP27A1
CYP27B1
CYP2B6
CYP2C19
CYP2C8
CYP2C9
CYP2D6
CYP2E1
CYP2J2
CYP2R1
CYP2U1
CYP2W1
CYP39A1
CYP3A4
CYP3A5
CYP3A7
CYP46A1
CYP4A11
CYP4A22
CYP4B1
CYP4F11
CYP4F2
CYP4F22
CYP4F3
CYP4F8
CYP51
CYP51A1
CYP7A1
CYP7B1
CYP8B1
D2HGDH
DAB2IP
DAO
DBI
DDHD1
DDHD2
DECR1
DECR2
DEGS1
DEGS2
DGAT1
DGAT2
DGAT2L6
DGKA
DGKB
DGKD
DGKE
DGKG
DGKH
DGKI
DGKK
DGKQ
DGKZ
DHCR24
DHCR7
DHDDS
DHRS11
DHRS7B
DLD
DLST
DNAJC19
DOLK
DOLPP1
DPAGT1
DPEP1
DPEP2
DPEP3
DPM1
DPM2
DPM3
EBF1
EBP
ECH1
ECHDC1
ECHDC2
ECHS1
ECI1
ECI2
EFR3A
EFR3B
EGF
EGFR
EGR2
EHHADH
ELO2
ELO3
ELOVL1
ELOVL2
ELOVL3
ELOVL4
ELOVL5
ELOVL6
ELOVL7
ENO2
ENO3
ENPP2
ENPP6
ENPP7
EP300
EPHA8
EPHX1
EPHX2
EPT1
ERG2
ERG27
ERG4
ERG5
ERLIN1
ERLIN2
ERP29
ESRRA
ESRRG
ESYT1
ESYT2
ESYT3
ETFA
ETFB
ETFBKMT
ETFDH
ETNK1
ETNK2
ETNPPL
FA2H
FAAH
FAAH2
FABP1
FABP12
FABP2
FABP3
FABP4
FABP5
FABP6
FABP7
FABP9
FADS1
FADS2
FAF2
FAM120B
FAM126A
FAM126B
FAM213B
FAM73A
FAM73B
FAR1
FAR2
FASN
FDFT1
FDPS
FDX1
FDX1L
FDX2
FDXR
FGF1
FGF2
FGFR3
FGR
FH
FHL2
FIG4
FITM1
FITM2
FLT1
FLT3
FMO1
FMO5
FPR2
G0S2
G6PC
G6PC2
G6PC3
GAB1
GAB2
GABARAPL1
GAD2
GAL3ST1
GALC
GALR2
GAMT
GAPDHS
GATA2
GATA3
GATA6
GATM
GBA
GBA2
GC
GCAT
GCDH
GCSH
GDE1
GDPD1
GDPD3
GDPD5
GGPS1
GGT1
GGT5
GK
GK2
GK3P
GLA
GLB1
GLB1L
GLDC
GLIPR1
GLTP
GLUL
GLYATL2
GLYCTK
GM2A
GNA11
GNAI1
GNAI2
GNAI3
GNAQ
GNAS
GNB3
GNPAT
GOT2
GPAA1
GPAM
GPAT2
GPAT3
GPAT4
GPCPD1
GPD1
GPD1L
GPD2
GPLD1
GPS2
GPX1
GPX2
GPX3
GPX4
GPX5
GPX6
GPX7
GPX8
GRB2
GRHL1
GRHPR
GSTM4
GSTZ1
H2AZ1
HACD
HACD1
HACD2
HACD3
HACD4
HACL1
HADH
HADHA
HADHB
HAO1
HAO2
HCCS
HDAC3
HDHD5
HELZ2
HEXA
HEXB
HIBCH
HILPDA
HMGB2
HMGCL
HMGCLL1
HMGCR
HMGCS1
HMGCS2
HPGD
HPGDS
HRAS
HRASLS
HRASLS2
HRASLS5
HSD11B1
HSD11B1L
HSD11B2
HSD17B1
HSD17B10
HSD17B11
HSD17B12
HSD17B13
HSD17B14
HSD17B2
HSD17B3
HSD17B4
HSD17B6
HSD17B7
HSD17B8
HSD3B1
HSD3B2
HSD3B7
HSDL2
HSP90AA1
HSPH1
HTD2
HTR2A
HTR2B
HTR2C
ICE2
IDH1
IDH3B
IDH3G
IDI1
IDI2
IKBKB
IKBKG
IL10
IL4I1
IL8L1
ILK
ILVBL
IMPA1
IMPA2
INMT
INPP1
INPP4A
INPP4B
INPP5A
INPP5B
INPP5D
INPP5E
INPP5F
INPP5J
INPP5K
INPPL1
INS
INSIG1
INSIG2
INSR
IP6K1
IP6K2
IP6K3
IPMK
IRS1
IRS2
IRS4
ISYNA1
ITPKA
ITPKB
ITPKC
ITPR1
ITPR2
ITPR3
IVD
JAK2
KCS
KDSR
KIT
KITLG
KLF4
KLF5
KMT5A
KPNB1
KRAS
LBR
LCAT
LCLAT1
LDAH
LDHA
LDLR
LDLRAP1
LEP
LEPR
LGALS1
LGALS13
LGMN
LHB
LIPA
LIPC
LIPE
LIPE
LIPF
LIPG
LIPH
LIPI
LMF1
LONP2
LPA
LPCAT1
LPCAT2
LPCAT3
LPCAT4
LPGAT1
LPIN1
LPIN2
LPIN3
LPL
LRP1
LRP2
LRPAP1
LRTOMT
LSS
LTA4H
LTC4S
LYN
LYPLA1
LYPLA2
MAOA
MAOB
MAPK10
MAPK8
MAPK9
MAPKAPK2
MBOAT1
MBOAT2
MBOAT7
MBTPS1
MBTPS2
MCAT
MCEE
MDH1
MDH2
ME1
MECP2
MECR
MED1
MED10
MED11
MED12
MED13
MED13L
MED14
MED15
MED16
MED17
MED18
MED19
MED20
MED21
MED22
MED23
MED24
MED25
MED26
MED27
MED28
MED29
MED30
MED31
MED4
MED6
MED7
MED8
MED9
MESO1
METAP1
METTL7A
METTL7B
MFSD2A
MGLL
MID1IP1
MIF
MIGA1
MIGA2
MLYCD
MMAA
MMP1
MMUT
MOGAT1
MOGAT2
MOGAT3
MORC2
MPPE1
MPV17
MPV17L
MPV17L2
MRAS
MSMO1
MTF1
MTM1
MTMR1
MTMR10
MTMR11
MTMR12
MTMR14
MTMR2
MTMR3
MTMR4
MTMR6
MTMR7
MTMR8
MTMR9
MTOR
MTTP
MUT
MVD
MVK
MYLIP
MYO1G
NAPA
NAPEPLD
NBN
NCAPH2
NCEH1
NCEH1
NCOA1
NCOA2
NCOA3
NCOA6
NCOR1
NCOR2
NDUFAB1
NEU1
NEU2
NEU3
NEU4
NFKB1
NFKBIA
NFKBIB
NFKBIE
NFYA
NFYB
NFYC
NKX2-1
NOD2
NPAS2
NPC1
NPC1L1
NPC2
NPPA
NPR1
NPY
NPY1R
NR1D1
NR1H2
NR1H3
NR1H4
NR2F2
NRAS
NRF1
NSDHL
NSF
NTHL1
NUDT19
NUDT7
NUS1
OC90
OCRL
ODC1
OLAH
OLR1
ORMDL1
ORMDL2
ORMDL3
OSBP
OSBPL10
OSBPL1A
OSBPL2
OSBPL3
OSBPL5
OSBPL6
OSBPL7
OSBPL8
OSBPL9
OSTC
OXCT1
OXCT2
OXSM
P2RY12
P3R3URF
PAFAH1B1
PAFAH1B2
PAFAH1B3
PAFAH2
PCBD1
PCCA
PCCB
PCK1
PCK2
PCSK9
PCTP
PCYT1A
PCYT1B
PCYT2
PDE3B
PDGFA
PDGFB
PDGFC
PDGFD
PDGFRA
PDGFRB
PDHA1
PDHB
PDXP
PECR
PEDS1
PEMT
PEX1
PEX10
PEX11A
PEX11B
PEX12
PEX13
PEX14
PEX16
PEX19
PEX2
PEX26
PEX3
PEX5
PEX5L
PEX6
PEX7
PGAM1
PGAM2
PGAM4
PGAP1
PGAP2
PGAP3
PGAP4
PGP
PGS1
PHB2
PHGDH
PHOSPHO1
PHYH
PI4K2A
PI4K2B
PI4KA
PI4KAP1
PI4KAP2
PI4KB
PIAS4
PIGA
PIGB
PIGC
PIGF
PIGG
PIGH
PIGK
PIGL
PIGM
PIGN
PIGO
PIGP
PIGQ
PIGS
PIGT
PIGU
PIGV
PIGW
PIGX
PIGY
PIGZ
PIK3C2A
PIK3C2B
PIK3C2G
PIK3C3
PIK3CA
PIK3CB
PIK3CD
PIK3CG
PIK3IP1
PIK3R1
PIK3R2
PIK3R3
PIK3R4
PIK3R5
PIK3R6
PIKFYVE
PIP4K2A
PIP4K2B
PIP4K2C
PIP4P1
PIP4P2
PIP5K1A
PIP5K1B
PIP5K1C
PIP5KL1
PIPSL
PISD
PITPNB
PITPNM1
PITPNM2
PITPNM3
PLA1A
PLA2G10
PLA2G12A
PLA2G12B
PLA2G15
PLA2G16
PLA2G1B
PLA2G2A
PLA2G2C
PLA2G2D
PLA2G2E
PLA2G2F
PLA2G3
PLA2G4A
PLA2G4B
PLA2G4C
PLA2G4D
PLA2G4E
PLA2G4F
PLA2G5
PLA2G6
PLA2G7
PLA2R1
PLAA
PLAAT1
PLAAT2
PLAAT3
PLAAT4
PLAAT5
PLB1
PLBD1
PLBD2
PLCB1
PLCB2
PLCB3
PLCB4
PLCD1
PLCD4
PLCG1
PLCG2
PLCH2
PLD1
PLD2
PLD3
PLD4
PLD6
PLEK
PLEKHA1
PLEKHA2
PLEKHA3
PLEKHA4
PLEKHA5
PLEKHA6
PLEKHA8
PLIN1
PLIN2
PLIN3
PLIN4
PLIN5
PLPP1
PLPP2
PLPP3
PLPP4
PLPP5
PLPP6
PLPPR1
PLPPR2
PLPPR3
PLPPR4
PLPPR5
PLSCR1
PLSCR3
PLTP
PMVK
PNLIP
PNLIPRP1
PNLIPRP2
PNLIPRP3
PNPLA2
PNPLA3
PNPLA4
PNPLA5
PNPLA6
PNPLA7
PNPLA8
POMC
PON1
PON2
PON3
POR
PPAP2A
PPAP2B
PPAP2C
PPAPDC1B
PPAPDC2
PPARA
PPARD
PPARG
PPARGC1A
PPARGC1B
PPM1L
PPP1CA
PPP1CB
PPP1CC
PPT
PPT1
PPT2
PRDX6
PRKAA1
PRKAA2
PRKAB1
PRKAB2
PRKACA
PRKACB
PRKACG
PRKAG1
PRKAG2
PRKAG3
PRKAR1A
PRKAR1B
PRKAR2A
PRKAR2B
PRKCA
PRKCB
PRKCD
PRKCE
PRKCG
PRKCQ
PRKD1
PRKD2
PRKD3
PRKG1
PRKG2
PROCA1
PRXL2B
PSAP
PSAPL1
PSAT1
PSME1
PSPH
PTDSS1
PTDSS2
PTEN
PTGDS
PTGER3
PTGES
PTGES2
PTGES3
PTGIS
PTGR1
PTGR2
PTGS1
PTGS2
PTK2
PTK2B
PTPLAD1
PTPLAD2
PTPLB
PTPMT1
PTPN11
PTPN13
PTPRG
PTS
PXMP2
PXMP4
PYURF
RAB14
RAB18
RAB38
RAB4A
RAB5A
RAB7A
RAB8A
RAN
RAP1GDS1
RARRES3
RDH11
RDH16
REEP6
RELA
RETSAT
RGL1
RORA
RRAS
RUBCN
RUFY1
RXRA
RXRB
RXRG
S100A10
SACM1L
SAMD8
SAR1B
SBF1
SBF2
SC5D
SC5DL
SCAP
SCARB1
SCD
SCD5
SCP2
SDHA
SDHC
SDHD
SEC14L2
SEC23A
SEC24A
SEC24B
SEC24C
SEC24D
SELENOI
SERAC1
SERINC1
SERINC2
SERINC3
SERINC4
SERINC5
SERPINA12
SERPINA6
SESN2
SGMS1
SGMS2
SGPL1
SGPP1
SGPP2
SH3YL1
SHC1
SHC2
SHC3
SHC4
SHMT1
SHMT2
SIN3A
SIN3B
SLA2
SLC10A1
SLC10A2
SLC22A5
SLC25A1
SLC25A17
SLC25A20
SLC27A1
SLC27A2
SLC27A3
SLC27A4
SLC27A5
SLC27A6
SLC2A1
SLC2A4
SLC44A1
SLC44A2
SLC44A3
SLC44A4
SLC44A5
SLCO1A2
SLCO1B1
SLCO1B3
SMARCD3
SMG1
SMO1
SMPD1
SMPD2
SMPD3
SMPD4
SMPDL3B
SMS
SMT1
SNAP23
SNX13
SNX19
SOAT
SOAT1
SOAT2
SOCS1
SOCS2
SOCS3
SOCS4
SOCS5
SOCS6
SOCS7
SOD1
SORBS1
SORT1
SOS1
SOS2
SP1
SPHK1
SPHK2
SPTLC1
SPTLC2
SPTLC3
SPTSSA
SPTSSB
SQL
SQLE
SRC
SRD5A1
SRD5A2
SRD5A3
SREBF1
SREBF2
ST6GALNAC6
STAR
STARD10
STARD3
STARD3NL
STARD4
STARD5
STARD6
STARD7
STAT3
STK11
STOML2
STS
STX5
SUCLA2
SUCLG1
SUCLG2
SULT1E1
SULT2A1
SULT2B1
SUMF1
SUMF2
SUMO2
SYNJ1
SYNJ2
TAMM41
TAZ
TBL1X
TBL1XR1
TBXAS1
TDO2
TECPR1
TECR
TECRL
TEK
TER
TGFB1
TGFB3
TGFBR1
TGFBR2
TGL4
TGS1
THEM4
THEM5
THRA
THRAP3
THRSP
TIAM2
TKFC
TM7SF2
TMEM150A
TMEM38B
TMEM55B
TMEM86B
TNF
TNFAIP8
TNFAIP8L1
TNFAIP8L2
TNFAIP8L3
TNFRSF1A
TNFRSF1B
TNFRSF21
TP53INP2
TPTE
TPTE2
TRADD
TRAF2
TRIB3
TSHB
TSHR
TSPO
TSPOAP1
TTC39B
TTC7A
TTC7B
TWIST1
TXNRD1
TYSND1
UBC
UBE2G2
UBE2I
UBE2L6
UBE2V1
UCP1
UGCG
UGDH
UGT1A1
UGT1A10
UGT1A3
UGT1A4
UGT1A5
UGT1A6
UGT1A7
UGT1A8
UGT1A9
UGT2A1
UGT2A2
UGT2A3
UGT2B10
UGT2B11
UGT2B15
UGT2B17
UGT2B28
UGT2B4
UGT2B7
UGT8
UROD
UROS
VAC14
VAMP4
VAPA
VAPB
VAV2
VAV3
VCP
VDAC1
VDAC2
VDAC3
VDR
VLDLR
VMP1
VNN1
WASHC1
WDR81
WDR91
WIPI2
WNT1
WNT10B
XIST
YWHAH
ZNF467
ZNF638
ZP3
