# Supplementary material for: Expression characteristics of lipid metabolism-related genes and correlative immune infiltration landscape in acute myocardial infarction
Source: Sci Rep. 2024 Jun 18;14:14095. doi: 10.1038/s41598-024-65022-3 (PMC11189450; doi:10.1038/s41598-024-65022-3)
Supplement: Supplementary file 5 — Supplementary Information 5. [file 41598_2024_65022_MOESM5_ESM.xlsx]

## Sheet: The primer sequence information
Species	mRNA	Forward(5'to3')	Sequence length	Reverse(5'to3')	Sequence length	Product sequence length	GeneID
Mus musculus	Gapdh	AGTTCAACGGCACAGTCAAGG	21	ACATACTCAGCACCAGCATCAC	22	121	14433
	Acsl1	ATCTTCCCTGTGGTTCCC	18	TCCGCCTCTTTCCTTTTG	18	116	14081
	Adcy4	CAACCTCCTGACGCTGTACTTC	22	CCTGGTTGTCACCAGCATTTGG	22	145	104110
	Alox5	TCTTCCTGGCACGACTTTGCTG	22	GCAGCCATTCAGGAACTGGTAG	22	126	11689
	Alox5ap	GTTCTTTGCCCACAAGGTGGAG	22	TGCAGTCCAGAGTACCACAAGG	22	151	11690
	Ccl5	CCTGCTGCTTTGCCTACCTCTC	22	ACACACTTGGCGGTTCCTTCGA	22	125	20304
	Cebpb	CAACCTGGAGACGCAGCACAAG	22	GCTTGAACAAGTTCCGCAGGGT	22	113	12608
	Cebpd	TCCACGACTCCTGCCATGTACG	22	GTGGTTGCTGTTGAAGAGGTCG	22	132	12609
	Creb5	GCAAGGTCCAAACCTCAGCAAC	22	TGTCCGATGGTGCTCATGTTCC	22	138	231991
	Gab2	CAGCAAAGACCTCCAATCAGCG	22	GGTACTCGTAGGTCTCACAGGA	22	127	14389
	Pisd	GCCCATGAGCAGGGTGTC	18	TCGCTGAGGTTGCGGTAG	18	192	320951
	Znf467	AGGGATGGGTTCAGTAATGCCC	22	GCTTGTTCTGTGTGGATGCCTTC	23	116	68910
